# Supplementary material for: China’s plastic import ban increases prospects of environmental impact mitigation of plastic waste trade flow worldwide
Source: Nat Commun. 2021 Jan 18;12:425. doi: 10.1038/s41467-020-20741-9 (PMC7813828; doi:10.1038/s41467-020-20741-9)
Supplement: Supplementary file 4 — Source Data [file 41467_2020_20741_MOESM4_ESM.zip]

Archive with 10 entries (9 files):
- 4-Source data/
- 4-Source data/Source Data- Figure 2.xlsx
- 4-Source data/Source Data- Figure 3.pptx
- 4-Source data/Source Data- Figure 4.xlsx
- 4-Source data/Source Data- Figure 5.xlsx
- 4-Source data/Source Data- Supplementary Fig.xlsx
- 4-Source data/Source data- Figure 1.pptx
- 4-Source data/Source data- Figure 2.jpg
- 4-Source data/Source data- Figure 4.jpg
- 4-Source data/Source data- Figure 5.jpg
