# Supplementary material for: China’s plastic import ban increases prospects of environmental impact mitigation of plastic waste trade flow worldwide
Source: Nat Commun. 2021 Jan 18;12:425. doi: 10.1038/s41467-020-20741-9 (PMC7813828; doi:10.1038/s41467-020-20741-9)
Supplement: Supplementary file 4 — Source Data [file 41467_2020_20741_MOESM4_ESM.zip › 4-Source data/Source Data- Figure 2.xlsx]

## Sheet: Figure 2
	export to China-baseline	total export-baseline	ED	TVCR-export				total export-baseline	ED	TVCR-export(%)		total export-2018	total import-baseline	total import-2018	TVCR-import
HK	3.18418e+09	3.29061e+09	0.967655	-0.91255			HK	3.29061e+09	96.7655	-91.255		287764630	2.71586e+09	307841603	-0.886651
Japan	1.45196e+09	1.6575e+09	0.875994	-0.391822			Japan	1.6575e+09	87.5994	-39.1822		1008053497	4.99106e+06	8148928	0.632703
USA	1.54079e+09	1.97903e+09	0.778555	-0.540906			USA	1.97903e+09	77.8555	-54.0906		908562008	3.82573e+08	376909983	-0.0148035
Germany	8.64324e+08	1.3633e+09	0.633995	-0.233892			Germany	1.3633e+09	63.3995	-23.3892		1044432915	5.24697e+08	452516291	-0.137567
United Kingdom	5.65769e+08	7.85686e+08	0.720096	-0.187333			UK	7.85686e+08	72.0096	-18.7333		638500613	8.52003e+07	135547841	0.590932
Belgium	2.59657e+08	4.37974e+08	0.59286	0.211852			Belgium	4.37974e+08	59.286	21.1852		530759233	1.66839e+08	165235363	-0.00961318
Spain	1.5901e+08	2.61225e+08	0.608708	-0.336386			Spain	2.61225e+08	60.8708	-33.6386		173352900	9.68018e+07	162863689	0.682444
Italy	9.44587e+07	2.1958e+08	0.430179	-0.102385			Italy	2.1958e+08	43.0179	-10.2385		197098331	1.67675e+08	215776590	0.286871
France	1.68284e+08	4.69303e+08	0.358583	-0.0571673			France	4.69303e+08	35.8583	-5.71673		442473799	9.74851e+07	118410076	0.214648
Netherlands	1.5875e+08	4.13033e+08	0.384352	-0.163498			Netherlands	4.13033e+08	38.4352	-16.3498		345502945	2.8303e+08	431028432	0.522908
Thailand	2.21993e+08	2.52411e+08	0.879492	-0.244804			Thailand	2.52411e+08	87.9492	-24.4804		190619833	5.17862e+07	491639395	8.49363
Indonesia	1.4155e+08	1.48833e+08	0.951064	-0.338074			Indonesia	1.48833e+08	95.1064	-33.8074		98516368	1.0631e+08	300763740	1.82912
Viet Nam	1.468e+08	1.62612e+08	0.902766	-0.637527			Viet Nam	1.62612e+08	90.2766	-63.7527		5.89424e+07	2.85318e+08	449094359	0.574015
Malaysia	1.42166e+08	1.76028e+08	0.807633	-0.738026			Malaysia	1.76028e+08	80.7633	-73.8026		46114685	1.88845e+08	954302498	4.05336
Philippines	85759601	1.077e+08	0.796284	-0.395389			Philippines	1.077e+08	79.6284	-39.5389		65116504	6.94184e+06	37256378	4.36693
Republic of Korea	1.92331e+08	2.12953e+08	0.903162	-0.683088			Rep. of Korea	2.12953e+08	90.3162	-68.3088		67487285	9.7918e+07	218698238	1.23348
Mexico	2.56795e+08	4.88776e+08	0.525384	-0.36785			Mexico	4.88776e+08	52.5384	-36.785		308979788	2.49347e+07	49459909	0.983575
