# Supplementary material for: China’s plastic import ban increases prospects of environmental impact mitigation of plastic waste trade flow worldwide
Source: Nat Commun. 2021 Jan 18;12:425. doi: 10.1038/s41467-020-20741-9 (PMC7813828; doi:10.1038/s41467-020-20741-9)
Supplement: Supplementary file 4 — Source Data [file 41467_2020_20741_MOESM4_ESM.zip › 4-Source data/Source Data- Figure 4.xlsx]

## Sheet: Figure 4
	Total	(DM)	(Exp)	(tran)
GW (10^6 kg CO2 eq)	134.202	2022.04	-627.365	-1260.47		134.202
FPMF (10^4 kg PM2.5 eq)	-528.799	-352.057	293.189	-469.931		-528.799
FWE (10^6 kg 1,4-DCB eq)	-56.5369	833.456	-882.608	-7.38503		-56.5369
HCT (10^5 kg 1,4-DCB eq)	-246.638	-573.024	384.882	-58.4962		-246.638
WC (10^6 m3)	-3289.99	-4081.33	987.475	-196.134		-3289.99
Eco-costs (10^6 Euro/year)	-2346.92	-2563.8	658.248	-441.362		-2346.92
