# Supplementary material for: China’s plastic import ban increases prospects of environmental impact mitigation of plastic waste trade flow worldwide
Source: Nat Commun. 2021 Jan 18;12:425. doi: 10.1038/s41467-020-20741-9 (PMC7813828; doi:10.1038/s41467-020-20741-9)
Supplement: Supplementary file 4 — Source Data [file 41467_2020_20741_MOESM4_ESM.zip › 4-Source data/Source Data- Figure 5.xlsx]

## Sheet: Figure 5
	EIT					Eco-costs					Scaled to 1
	2018 Scenario	20% increase recycling rate	50% increase recycling rate	100% increase recycling rate	eco-costs(Euro/kg)	2018 Scenario	20% increase recycling rate	50% increase recycling rate	100% increase recycling rate		2018 Scenario	20% increase recycling rate	50% increase recycling rate	100% increase recycling rate
GW	1.34202e+08	1.49346e+07	-6.02665e+07	-4.56986e+07	0.116	1.55674e+07	1.73242e+06	-6.99092e+06	-5.30103e+06		1	0.111285	-0.449075	-0.340522
FPMF	-5.28799e+06	-5.55193e+06	-5.87558e+06	-6.31554e+06	35	-1.8508e+08	-1.94318e+08	-2.05645e+08	-2.21044e+08		-1	-1.04991	-1.11112	-1.19432
FWE	-5.65369e+07	-6.03884e+07	-5.83924e+07	-4.39373e+07	0.0336915	-1.90482e+06	-2.03458e+06	-1.96733e+06	-1.48032e+06		-1	-1.06812	-1.03282	-0.777143
HCT	-2.46638e+07	-2.56552e+07	-2.4552e+07	-1.91501e+07	0.16652	-4.10702e+06	-4.2721e+06	-4.08839e+06	-3.18887e+06		-1	-1.04019	-0.995464	-0.776443
WC	-3.28999e+09	-2.97404e+09	-2.58551e+09	-1.99077e+09	0.66	-2.17139e+09	-1.96286e+09	-1.70644e+09	-1.31391e+09		-1	-0.903966	-0.785873	-0.6051
Eco-costs											-1	-0.921105	-0.820281	-0.658278
sum						-2.34692e+09	-2.16176e+09	-1.92513e+09	-1.54492e+09
											Scaled to 1				4.44774	5.66653		7.89548				3.68123	4.0411
	2018 Scenario	Half of exports	Half of exports of developed countries	Half of exports of developing countries	Zero exports	eco-costs(Euro/kg)	2018 Scenario	Half of exports	Half of exports of developed countries	Half of exports of developing countries	Zero exports			2018 Scenario	Half of exports	Half of exports of developed countries	Half of exports of developing countries	Zero exports	20% increase recycling rate	50% increase recycling rate	100% increase recycling rate	Half of exports +20% increase recycling rate	Half of exports +50% increase recycling rate
GW	1.34202e+08	5.96894e+08	7.60457e+08	-2.93616e+07	1.05959e+09	0.116	1.55674e+07	6.92397e+07	8.8213e+07	-3.40594e+06	1.22912e+08		GW	1	2.44774	3.66653	-0.218787	5.89548	0.111285	-0.449075	-0.340522	1.68123	2.0411
FPMF	-5.28799e+06	-7.84586e+06	-7.55081e+06	-5.58304e+06	-1.04037e+07	35	-1.8508e+08	-2.74605e+08	-2.64278e+08	-1.95406e+08	-3.64131e+08		FPMF	-1	-1.48371	-1.42792	-1.0558	-1.96743	-1.04991	-1.11112	-1.19432	-1.54688	-1.61462
FWE	-5.65369e+07	-7.25625e+07	-8.07023e+07	-4.83972e+07	-8.8588e+07	0.0336915	-1.90482e+06	-2.44474e+06	-2.71898e+06	-1.63058e+06	-2.98467e+06		FWE	-1	-1.28345	-1.42743	-0.856028	-1.56691	-1.06812	-1.03282	-0.777143	-1.29594	-1.04605
HCT	-2.46638e+07	-2.49769e+07	-2.67349e+07	-2.29059e+07	-2.529e+07	0.16652	-4.10702e+06	-4.15916e+06	-4.4519e+06	-3.81428e+06	-4.2113e+06		HCT	-1	-1.01269	-1.08397	-0.928722	-1.02539	-1.04019	-0.995464	-0.776443	-1.03084	-0.850934
WC	-3.28999e+09	-4.52736e+09	-4.53158e+09	-3.28576e+09	-5.76472e+09	0.66	-2.17139e+09	-2.98805e+09	-2.99084e+09	-2.1686e+09	-3.80472e+09		WC	-1	-1.3761	-1.37738	-0.998716	-1.7522	-0.903966	-0.785873	-0.6051	-1.2826	-1.18655
Eco-costs													Eco-costs	-1	-1.3635	-1.35245	-1.01105	-1.727	-0.921105	-0.820281	-0.658278	-1.2871	-1.20068
							-2.34692e+09	-3.20002e+09	-3.17408e+09	-2.37286e+09	-4.05313e+09
组合情景						Eco-costs					Scaled to 1
	2018	Half of exports +20% increase recycling rate	Half of exports +50% increase recycling rate		eco-costs(Euro/kg)	2018	Half of exports +20% increase recycling rate	Half of exports +50% increase recycling rate			2018 Scenario	Half of exports +20% increase recycling rate	Half of exports +50% increase recycling rate
GW	1.34202e+08	4.94026e+08	5.42322e+08		0.116	1.55674e+07	5.73071e+07	6.29094e+07			1	3.68123	4.0411
FPMF	-5.28799e+06	-8.17986e+06	-8.53807e+06		35	-1.8508e+08	-2.86295e+08	-2.98832e+08			-1	-1.54688	-1.61462
FWE	-5.65369e+07	-7.32687e+07	-5.91405e+07		0.0336915	-1.90482e+06	-2.46853e+06	-1.99253e+06			-1	-1.29594	-1.04605
HCT	-2.46638e+07	-2.54245e+07	-2.09873e+07		0.16652	-4.10702e+06	-4.23369e+06	-3.4948e+06			-1	-1.03084	-0.850934
WC	-3.28999e+09	-4.21973e+09	-3.90375e+09		0.66	-2.17139e+09	-2.78502e+09	-2.57647e+09			-1	-1.2826	-1.18655
											-1	-1.2871	-1.20068
						-2.34692e+09	-3.02071e+09	-2.81788e+09
