# Supplementary material for: China’s plastic import ban increases prospects of environmental impact mitigation of plastic waste trade flow worldwide
Source: Nat Commun. 2021 Jan 18;12:425. doi: 10.1038/s41467-020-20741-9 (PMC7813828; doi:10.1038/s41467-020-20741-9)
Supplement: Supplementary file 4 — Source Data [file 41467_2020_20741_MOESM4_ESM.zip › 4-Source data/Source Data- Supplementary Fig.xlsx]

## Sheet: Supplementary Figure 1
						7 countries in Europe							5 countries in Southeast Asia
		China	HK	Japan	USA	Germany	UK	Belgium	Spain	Italy	France	Netherlands	Thailand	Indonesia	Viet Nam	Malaysia	Philippines	Rep. of Korea	Mexico
import	Baseline Scenario	7.96371e+09	2.71586e+09	4.99106e+06	3.82573e+08	5.24697e+08	8.52003e+07	1.66839e+08	9.68018e+07	1.67675e+08	9.74851e+07	2.8303e+08	5.17862e+07	1.0631e+08	2.85318e+08	1.88845e+08	6.94184e+06	9.7918e+07	2.49347e+07
	2018 Scenario	3.67524e+08	307841603	8148928	376909983	452516291	135547841	165235363	162863689	215776590	118410076	431028432	491639395	300763740	449094359	954302498	37256378	218698238	49459909
	lg(TF2018/TFbaseline)	-1.33583	-0.945581	0.212907	-0.00647714	-0.0642746	0.201651	-0.00419515	0.225941	0.109535	0.0844504	0.182674	0.977432	0.451652	0.197009	0.70358	0.729726	0.348983	0.297449
	TFCR	-0.95385	-0.886651	0.632703	-0.0148035	-0.137567	0.590932	-0.00961318	0.682444	0.286871	0.214648	0.522908	8.49363	1.82912	0.574015	4.05336	4.36693	1.23348	0.983575
export	Baseline Scenario	3.17787e+07	3.29061e+09	1.6575e+09	1.97903e+09	1.3633e+09	7.85686e+08	4.37974e+08	2.61225e+08	2.1958e+08	4.69303e+08	4.13033e+08	2.52411e+08	1.48833e+08	1.62612e+08	1.76028e+08	1.077e+08	2.12953e+08	4.88776e+08
	2018 Scenario	7.02548e+07	287764630	1008053497	908562008	1044432915	638500613	530759233	173352900	197098331	442473799	345502945	190619833	98516368	5.89424e+07	46114685	65116504	67487285	308979788
	lg(TF2018/TFbaseline)	0.34454	-1.05824	-0.215969	-0.338099	-0.11571	-0.0900876	0.0834497	-0.178084	-0.0469101	-0.0255654	-0.0775331	-0.12194	-0.179191	-0.440724	-0.581742	-0.218524	-0.499062	-0.19918
	TFCR	1.21075	-0.91255	-0.391822	-0.540906	-0.233892	-0.187333	0.211852	-0.336386	-0.102385	-0.0571673	-0.163498	-0.244804	-0.338074	-0.637527	-0.738026	-0.395389	-0.683088	-0.36785
import	TV2018/TVbaseline	0.0461498	0.113349	1.6327	0.985197	0.862433	1.59093	0.990387	1.68244	1.28687	1.21465	1.52291	9.49363	2.82912	1.57401	5.05336	5.36693	2.23348	1.98358
export	TV2018/TVbaseline	2.21075	0.0874502	0.608178	0.459094	0.766108	0.812667	1.21185	0.663614	0.897615	0.942833	0.836502	0.755196	0.661926	0.362473	0.261974	0.604611	0.316912	0.63215
													6.39201e+08

## Sheet: Supplementary Figure 2
unit:kg
		exporter-2018								exporter-baseline
		Germany	UK	Belgium	Spain	Italy	France	Netherlands		Germany	UK	Belgium	Spain	Italy	France	Netherlands
importer	Germany	-	22685734	33015678	1.20533e+07	26719015	36140903	72150704	Germany	-	21886166	1.269e+07	4.53803e+06	17219744	5.26378e+07	5.6769e+07
	UK	27033606	-	5748433	496841	2277665	18424203	41558266	UK	1.17688e+07	-	4701948	2.05584e+06	1.58938e+06	8.33756e+06	3.04547e+07
	Belgium	25040251	20699463	-	1356096	714123	35793132	53501875	Belgium	19693762	4.93812e+06	-	3.3165e+06	3.48138e+06	44212853	6.46529e+07
	Spain	8903907	13821584	1993496	-	17913800	80663014	2309631	Spain	7.09777e+06	2.3972e+06	1.17151e+06	-	7.84442e+06	4.0967e+07	5.72273e+06
	Italy	19344400	8164855	12596707	4.98087e+06	-	114408966	13081590	Italy	1.8133e+07	5.53621e+06	1.31135e+07	1.83001e+07	-	6.15493e+07	7332298
	France	25220809	17587379	32820641	8.47583e+06	8348710	-	13569355	France	25031825	1.28556e+07	2.07999e+07	3.33885e+06	6663283	-	1.30447e+07
	Netherlands	121246390	50841959	154628304	2.64054e+06	700888	36694624	-	Netherlands	100453373	3.13898e+07	5.13913e+07	1.04905e+07	2.21232e+06	2.94647e+07	-
#REF!

## Sheet: Supplementary Figure 3
unit:kg
		exporter-2018								exporter-baseline
		Germany	UK	Belgium	Spain	Italy	France	Netherlands		Germany	UK	Belgium	Spain	Italy	France	Netherlands
importer	Germany	-	22685734	33015678	1.20533e+07	26719015	36140903	72150704	Germany	-	21886166	1.269e+07	4.53803e+06	17219744	5.26378e+07	5.6769e+07
	UK	27033606	-	5748433	496841	2277665	18424203	41558266	UK	1.17688e+07	-	4701948	2.05584e+06	1.58938e+06	8.33756e+06	3.04547e+07
	Belgium	25040251	20699463	-	1356096	714123	35793132	53501875	Belgium	19693762	4.93812e+06	-	3.3165e+06	3.48138e+06	44212853	6.46529e+07
	Spain	8903907	13821584	1993496	-	17913800	80663014	2309631	Spain	7.09777e+06	2.3972e+06	1.17151e+06	-	7.84442e+06	4.0967e+07	5.72273e+06
	Italy	19344400	8164855	12596707	4.98087e+06	-	114408966	13081590	Italy	1.8133e+07	5.53621e+06	1.31135e+07	1.83001e+07	-	6.15493e+07	7332298
	France	25220809	17587379	32820641	8.47583e+06	8348710	-	13569355	France	25031825	1.28556e+07	2.07999e+07	3.33885e+06	6663283	-	1.30447e+07
	Netherlands	121246390	50841959	154628304	2.64054e+06	700888	36694624	-	Netherlands	100453373	3.13898e+07	5.13913e+07	1.04905e+07	2.21232e+06	2.94647e+07	-
#REF!

## Sheet: Supplementary Figure 4
	GW (kg CO2 eq)	FPMF (10^(-3) kg PM2.5 eq)	FWE (kg 1,4-DCB)	HCT (10^(-2) kg 1,4-DCB)	WC (m^3)
China	-0.0492207	-0.27862	0.0957562	-0.982641	-0.353325
HK	0.21615	-0.6649	0.121898	-0.868629	-0.374631
Japan	0.882369	-0.62858	0.0910758	-0.347627	-1.75998
USA	0.277569	-0.211177	0.139188	-0.292332	-0.352198
Germany	0.562202	-0.652173	0.0772745	-1.89132	-0.98258
UK	0.444725	-0.589776	0.0940875	-0.865258	-0.462524
Belgium	0.86006	-0.587387	0.0898596	-0.561546	-0.560776
Spain	-0.31868	-0.571351	0.0800526	-1.76224	-0.0327666
Italy	0.157074	-0.543196	0.0958402	-1.0158	-0.657155
France	0.605277	-0.370791	0.106341	-0.379227	-1.21331
Netherland	0.763902	-0.580663	0.088172	-0.823574	-0.419725
Thailand	-0.140746	0.0161974	0.116107	-0.849759	-0.104833
Indonesia	-0.0569035	0.0295165	0.12618	-0.568559	-0.0735524
Viet Nam	0.00403536	0.03768	0.133425	-0.366675	-0.0516452
Malaysia	-0.3541	-0.0151671	0.0905996	-1.56117	-0.183053
Philippines	-0.0569035	0.0295165	0.12618	-0.568559	-0.0735524
Rep. of Korea	0.195291	-0.685833	0.093805	-1.65772	-0.847929
Mexico	0.0531106	0.00953934	0.142337	-0.0977801	0.031015
Other	0.289602	-0.420432	0.120796	-1.00852	-0.812687

## Sheet: Supplementary Figure 5
exporter	GW (kg CO2 eq)	FPMF (kg PM2.5 eq)	FWE (kg 1,4-DCB)	HCT (kg 1,4-DCB)	WC (m^3)	Eco-costs (Euro/year)		importer	GW (kg CO2 eq)	FPMF (kg PM2.5 eq)	FWE (kg 1,4-DCB)	HCT (kg 1,4-DCB)	WC (m^3)	Eco-costs (Euro/year)
China	2.39584e+06	8273.6	-167945	-7666.61	-684369	108875		China	1.11696e+09	-6.46691e+06	-5.4957e+07	-1.925e+07	-3.64631e+09	-2.50839e+09
HK	3.76431e+08	-1.58034e+06	-3.5371e+06	-8.11956e+06	-6.81409e+08	-4.62847e+08		HK	7.74541e+06	-1.76883e+06	-2.04018e+07	-3.6993e+06	-1.25511e+09	-8.90689e+08
Japan	4.28995e+08	97847.9	-1.97166e+07	-2.00418e+06	-1.08386e+09	-6.63157e+08		Japan	3.61583e+06	528.61	54082	27652.5	-4.70697e+06	-2.66224e+06
USA	-2.8884e+08	-1.1804e+06	9.98437e+06	988781	-1.8677e+08	-1.97587e+08		USA	1.73187e+07	19194.6	376829	-52872.4	-1.52193e+07	-7.36008e+06
Germany	-1.69287e+07	-859841	-1.75415e+07	-5.62469e+06	-3.73293e+08	-2.79959e+08		Germany	-2.51835e+07	36270.9	3.66254e+06	1.26431e+06	-8.81233e+06	-7.13401e+06
UK	-6.32987e+07	-420255	-7.06383e+06	-1.58561e+06	-1.16834e+08	-9.9664e+07		UK	1.30545e+07	1778	130228	236238	1.70237e+07	1.28559e+07
Belgium	-3.75504e+06	-118831	-2.43709e+06	-740658	-7.46311e+07	-5.40566e+07		Belgium	2.54942e+06	3421.05	46099	54843.5	-3.90317e+06	-2.14994e+06
Spain	-7.32157e+07	-99059.5	-3.41662e+06	-1.29263e+06	1.11573e+07	-4.92662e+06		Spain	-4.98407e+07	-5453.42	-2.31277e+06	-912189	5.84719e+07	3.23892e+07
Italy	-1.89671e+07	-78182	-1.70971e+06	-528326	-3.21532e+07	-2.63032e+07		Italy	-4.28035e+07	1676.11	-1.17338e+06	-598844	5.41e+07	3.06602e+07
France	-4.94247e+07	-157661	-3.31657e+06	-750893	-3.47031e+07	-3.43922e+07		France	-1.53364e+06	5858.72	291062	78042.8	-1.09855e+07	-7.2005e+06
Netherland	1.42715e+07	-135793	-2.56822e+06	-471263	-3.5925e+07	-2.69727e+07		Netherland	5.56816e+06	8940.21	-325160	60458.9	4.59833e+07	3.13069e+07
Thailand	1.40376e+07	10225.8	-1.14108e+06	-559727	-6.79638e+07	-4.30015e+07		Thailand	-1.93307e+08	517318	1.79544e+06	-591378	3.94572e+08	2.56062e+08
Indonesia	-3.22715e+06	12705.7	80224	-25750.4	-3.5954e+06	-2.3042e+06		Indonesia	-7.17795e+07	335183	7.29758e+06	1.63279e+06	1.70819e+08	1.16663e+08
Viet Nam	-7.74383e+06	7526.74	919153	185153	5.10333e+06	2.79515e+06		Viet Nam	-6.65912e+07	286402	7.06215e+06	994737	2.11363e+08	1.42203e+08
Malaysia	-6.55051e+07	11662.8	-4.09387e+06	-1.17593e+06	1.0949e+06	-6.8015e+06		Malaysia	-4.85113e+08	1.0415e+06	-1.25615e+07	-5.36669e+06	6.2462e+08	3.91112e+08
Philippines	-2.40932e+06	8939.07	252558	17709.6	-4.65009e+06	-3.02421e+06		Philippines	-1.13578e+07	32549.8	612522	119122	3.06418e+07	2.00858e+07
Rep. of Korea	1.32601e+07	-49585.1	-4.04256e+06	-1.43973e+06	-9.51068e+07	-6.33437e+07		Rep. of Korea	-2.67127e+07	31985	-2.44966e+06	-939725	3.54712e+07	2.11928e+07
Mexico	-5.3963e+07	-124271	2.94568e+06	782035	2.06494e+07	3.24887e+06		Mexico	-1.77807e+06	20526.2	282145	100597	1.09355e+07	7.75587e+06
Other	-6.79114e+07	-640952	33828.1	-2.31089e+06	-5.36417e+08	-3.8473e+08		Other	-5.66054e+07	610068	1.60336e+07	2.17833e+06	1.05676e+06	1.63866e+07

## Sheet: Supplementary Figure 6
Indicator	单位	prevention costs(Euro)	eco-costs(Euro/kg)	high. pop	low. Pop	EIT	EIT(DM)	EIT(Exp)	EIT(tran)	Total Eco-costs	(DM)	(Exp)	(tran)
global warming (GW)	kg CO2 eq	0.135	0.116			1.34202e+08	2.02204e+09	-6.27365e+08	-1.26047e+09	1.55674e+07	2.34557e+08	-7.27743e+07	-1.46215e+08
fine particulate matter formation (FPMF)	kg PM2.5 eq	27.44	35	66.85	3.19	-5.28799e+06	-3.52057e+06	2.93189e+06	-4.69931e+06	-1.8508e+08	-1.2322e+08	1.02616e+08	-1.64476e+08
freshwater ecotoxicity (FWE)	kg 1,4DCB-eq to fresh water	0.00813	0.0336915		2.29294e-05	-5.65369e+07	8.33456e+08	-8.82608e+08	-7.38503e+06	-1.90482e+06	2.80804e+07	-2.97364e+07	-248813
human carcinogenic toxicity (HCT)	kg 1,4DCB-eq to urban air	0.00813	0.16652	0.25024	0.082524	-2.46638e+07	-5.73024e+07	3.84882e+07	-5.84962e+06	-4.10702e+06	-9.542e+06	6.40906e+06	-974079
water consumption (WC)	m3	0.66	0.66			-3.28999e+09	-4.08133e+09	9.87475e+08	-1.96134e+08	-2.17139e+09	-2.69368e+09	6.51733e+08	-1.29448e+08
										-2.34692e+09	-2.5638e+09	6.58248e+08	-4.41362e+08
